# Supplementary material for: Association of PFAS and Metals with Cardiovascular Disease Risk: Exploring the Mediating Effect of Diet
Source: Environments (Basel). Author manuscript; Available in PMC 2025 Aug 21. (PMC12366770; doi:10.3390/environments12060178)
Supplement: Supplementary materials — Figure S1: The Overall exposure effect of combined PFAS and Metals on DBP examined at 0.25–0.75 quantiles of exposure as compared to the 0.5 quantile; Figure S2: Causal Mediation analysis assessing the combined effect of PFAS and Metals on DBP with DII as mediator; Figure S3: Overall exposure effect of combined PFAS and Metals on HDL examined at 0.25–0.75 quantiles of exposure as compared to the 0.5 quantile; Figure S4: Causal Mediation analysis assessing the combined effect of PFAS and Metals on HDL with DII as mediator; Figure S5: Overall exposure effect of combined PFAS and Metals on Total Cholesterol examined at 0.25–0.75 quantiles of exposure as compared to the 0.5 quantile; Figure S6: Causal Mediation analysis assessing the combined effect of PFAS and Metals on Total Cholesterol with DII as mediator; Figure S7: The overall exposure effect of combined PFAS and metals on triglycerides examined at 0.25–0.75 quantiles of exposure compared to the 0.5 quantile; Figure S8: Causal Mediation analysis assessing the combined effect of PFAS and Metals on Triglycerides with DII as mediator; Figure S9: Overall exposure effect of combined PFAS and Metals on CRP examined at 0.25–0.75 quantiles of exposure as compared to the 0.5 quantile; Figure S10: Causal Mediation analysis assessing the combined effect of PFAS and Metals on CRP with DII as mediator; Figure S11: The Overall exposure effect of combined PFAS and Metals on LDL examined at 0.25–0.75 quantiles of exposure as compared to the 0.5 quantile; Figure S12: Causal Mediation analysis assessing the combined effect of PFAS and Metals on LDL with DII as mediator; Table S1: Linear Regression of Association between Diastolic Blood Pressure with PFAS, Metals and DII; Table S2: Linear Regression of Association between High-Density Lipoproteins (HDL) with PFAS, Metals and DII; Table S3: Linear Regression of Association between Triglycerides (TG) with PFAS, Metals, and DII; Table S4: Linear Regression of Association between Total [file NIHMS2092389-supplement-Supplementary_materials.zip]

Archive with 1 entries (1 files):
- environments-3559535-supplementary.pdf
